# Supplementary material for: Cellular Responses to Extracellular Vesicles as Potential Markers of Colorectal Cancer Progression
Source: Int J Mol Sci. 2023 Nov 25;24(23):16755. doi: 10.3390/ijms242316755 (PMC10706375; doi:10.3390/ijms242316755)
Supplement: Supplementary file 1 [file ijms-24-16755-s001.zip]

Archive with 1 entries (1 files):
- ijms-2688902-supplementary.pdf
